# Supplementary material for: Effectiveness and Safety of Chinese Medicine Decoctions for Behcet's Disease: A Systematic Review and Meta-Analysis
Source: Evid Based Complement Alternat Med. 2021 Jul 17;2021:8202512. doi: 10.1155/2021/8202512 (PMC8313333; doi:10.1155/2021/8202512)
Supplement: Supplementary Materials — Table S1: retrieval strategy of the Cochrane database. Table S2: components of basic decoction and modification of prescriptions. Table S3: PRISMA checklist. [file 8202512.f1.zip]

Archive with 3 entries (3 files):
- 8202512.f1/Table S1.docx
- 8202512.f1/Table S2.docx
- 8202512.f1/Table S3.doc
